# Supplementary material for: Preparation of Non-Covalent BPTCD/g-C3N4 Heterojunction Photocatalysts and Photodegradation of Organic Dyes Under Solar Irradiation
Source: Nanomaterials (Basel). 2025 Jul 21;15(14):1131. doi: 10.3390/nano15141131 (PMC12298509; doi:10.3390/nano15141131)
Supplement: Supplementary file 1 [file nanomaterials-15-01131-s001.zip]

Archive with 1 entries (1 files):
- nanomaterials-3661569-supplementary.pdf
